# Supplementary material for: Molecular Characterization of 4/91 Infectious Bronchitis Virus Leading to Studies of Pathogenesis and Host Responses in Laying Hens
Source: Pathogens. 2021 May 19;10(5):624. doi: 10.3390/pathogens10050624 (PMC8161358; doi:10.3390/pathogens10050624)
Supplement: Supplementary file 1 [file pathogens-10-00624-s001.zip]

Archive with 1 entries (1 files):
- pathogens-1207274-supplementary.pdf
